# Supplementary material for: Cerebrolysin Prevents Brain Injury in a Mouse Model of Liver Damage
Source: Brain Sci. 2021 Dec 9;11(12):1622. doi: 10.3390/brainsci11121622 (PMC8699728; doi:10.3390/brainsci11121622)
Supplement: Supplementary file 1 [file brainsci-11-01622-s001.zip]

Archive with 1 entries (1 files):
- brainsci-1471876 supplement.pdf
